# Supplementary material for: Heightened affective response to perturbation of respiratory but not pain signals in eating, mood, and anxiety disorders
Source: PLoS One. 2020 Jul 15;15(7):e0235346. doi: 10.1371/journal.pone.0235346 (PMC7363095; doi:10.1371/journal.pone.0235346)
Supplement: S1 File — (CSV) [file pone.0235346.s006.csv]

gender	BMI	age	AN.match	OASIS	PHQ	SCOFF	EDDS	EDEQ	ASI_CognConcerns	ASI_PhysConcerns	ASI_SociConcerns	ASI_TotalScore	medicated	group	bh_hold_duration_0	bh_hold_duration_2	bh_0_av_hr	bh_2_av_hr	bh_0_av_resp	bh_2_av_resp	bh_0_change_o2	bh_2_change_o2	bh_0_change_c02	bh_2_change_c02	bh_0_av_eda	bh_2_av_eda	BH0_Peak_ekghr	BH0_Peak_Change_ekghr	BH0_Peak_Loc_ekghr	BH0_Min_ekghr	BH0_Min_Change_ekghr	BH0_Min_Loc_ekghr	BH2_Peak_ekghr	BH2_Peak_Change_ekghr	BH2_Peak_Loc_ekghr	BH2_Min_ekghr	BH2_Min_Change_ekghr	BH2_Min_Loc_ekghr	BH0_Peak_eda	BH0_Peak_Change_eda	BH0_Peak_Loc_eda	BH0_Min_eda	BH0_Min_Change_eda	BH0_Min_Loc_eda	BH2_Peak_eda	BH2_Peak_Change_eda	BH2_Peak_Loc_eda	BH2_Min_eda	BH2_Min_Change_eda
Female	19.4	23	AN	16	21	2	24	NA	15	2	13	30	medicated	ED	61.999	61.999	86.02082167	88.20041892	8.416589777	8.1879258	-6.15234	-0.775148	4.89471	0.245051	16.51835438	14.40968056	102.3224243	6.84977264	8	72.80241988	-22.67023175	28	109.0872147	12.2317591	17	65.86424162	-30.99121398	21	18.45754395	1.709600565	6	14.84152686	-1.906416527	89	15.57279703	1.553886591	6	13.56544409	-0.453466346
Female	20.91	21	AN	8	1	3	4	0.525	9	3	13	25	medicated	ED	63.999	87.999	77.00703157	78.29310916	7.671808981	8.085069453	-8.819582	-9.228518	6.6973876	6.720734	14.55354408	16.01983117	89.25283981	-4.628047043	68	71.28630361	-22.59458323	59	87.76650705	-0.513902791	53	68.0081386	-20.27227125	89	16.15711827	0.169055142	8	13.47662234	-2.511440786	89	16.80725559	0.487600254	86	14.17824801	-2.141407329
Female	22	21	AN	9	12	5	24	NA	1	1	12	14	medicated	ED	39.999	48.999	134.1491769	127.3231538	2.421047122	2.379841644	-6.646728	-7.37915	5.54718	5.6852722	10.1254172	8.866108145	138.0009449	27.43165056	22	100.6758043	NA	42	143.2586838	35.53334188	24	98.21533896	-9.510002942	56	10.86466394	0.282914642	6	8.588658343	-1.993090957	60	9.907001141	2.258347373	6	7.815813165	0.167159398
Female	17.6	19	AN	7	7	4	26	0.50625	3	1	6	10	medicated	ED	83.999	85.999	60.20392506	64.41437952	8.437476875	8.51708837	-0.04273	-9.692382	-0.0715638	4.5869452	12.81278118	12.10869219	89.36758603	14.109283	88	44.62243354	-30.63586949	44	91.89261413	1.370769446	91	47.88049363	-42.64135105	22	14.39901739	1.016736748	6	11.84985308	-1.532427562	63	13.1618195	0.319746928	6	11.21822125	-1.623851322
Female	19.4	32	AN	4	2	1	NA	3.3875	10	7	8	25	medicated	ED	62.999	89.999	50.06520629	51.47797941	8.228247159	8.028237169	-0.469974	-8.37402	0.4315188	4.2807008	6.315992979	6.722729427	62.10492027	10.72417859	70	48.28639445	-3.094347229	36	63.50639232	9.820696752	98	48.28989227	NA	40	6.712855489	1.427008241	72	6.208515858	0.92266861	64	7.193430052	0.526285527	96	6.566936662	-0.100207862
Female	18.1	19	AN	12	18	4	30	4.8375	5	0	7	12	medicated	ED	80.999	NA	74.95725346	NA	6.302241531	NA	-0.018312	NA	0.060272	NA	3.165409454	NA	80.93545083	15.99063367	45	69.12634359	4.181526427	69	NA	NA	NA	NA	NA	NA	3.832071869	0.379360244	12	2.276577705	-1.17613392	111	NA	NA	NA	NA	NA
Female	18	22	AN	8	10	5	37	NA	13	11	6	30	medicated	ED	64.999	74.999	NA	NA	8.549516666	8.473317011	0.262448	-2.612302	-0.0450138	1.4321904	10.80717361	9.484010747	NA	NA	NA	NA	NA	NA	NA	NA	NA	NA	NA	NA	12.42383569	1.798090683	11	9.880611167	-0.745133838	58	10.43107164	0.997429509	6	9.163467894	-0.270174238
Female	20	19	AN	10	10	3	39	NA	3	6	16	25	medicated	ED	45.999	57.999	71.67216385	68.83291769	5.592140607	5.753688305	-1.733402	-3.460692	0.762329	0.999603	4.34926337	4.009158675	85.25143332	-1.060748326	50	60.57063101	-25.74155064	70	90.3005351	11.53623578	62	64.70762052	NA	7	5.151433276	1.045286791	6	3.364417849	-0.741728636	76	5.063799241	2.133749287	6	3.005898348	0.075848395
Female	21.6	26	AN	7	3	1	NA	2.5125	2	1	11	14	medicated	ED	85.999	112.999	56.9018785	58.42620415	8.799394296	8.834144104	0.061032	-4.791256	-0.002292	4.6711672	3.312721107	3.552516606	68.4943936	17.58655118	67	50.68254385	NA	110	76.12188219	18.36288953	104	52.33318201	-5.425810649	116	3.580799382	0.086209786	84	3.239677294	-0.254912302	57	3.817537029	0.236137488	110	3.43063661	-0.150762931
Female	21.1	32	AN	2	3	4	19	NA	6	2	14	22	medicated	ED	27.999	18.999	67.75449647	71.30763419	7.616851028	6.95861115	-0.628662	-5.603028	0.365295	4.3295284	3.961210213	2.806970678	85.6700895	7.065683615	32	61.80528873	-16.79911716	15	80.99578537	5.508395871	20	65.99751341	-9.489876091	38	4.430209842	1.321682864	12	3.288565738	0.180038759	58	2.932612745	0.375873927	6	2.620142076	0.063403258
Female	21.5	22	AN	9	12	4	27	2.375	2	0	14	16	medicated	ED	35.999	36.999	61.95448024	62.55458726	8.107250603	7.896294117	-6.018064	-7.18994	5.1278682	5.4721068	21.87416736	20.3312443	68.66832767	9.064791453	65	52.57606941	NA	47	75.99966555	21.80626164	43	55.9894937	1.796089788	46	23.3517543	2.806524938	12	19.76269708	-0.78253229	56	21.70602653	1.199089147	6	16.39460318	-4.112334197
Female	18.8	47	AN	9	11	3	32	4.7625	9	5	12	26	medicated	ED	32.999	30.999	66.40812899	75.41823006	8.604866575	8.56321289	-3.662108	-5.041506	2.346344	3.8450586	3.551822317	3.3547437	76.96858579	0.719243526	54	61.05073602	-15.19860625	7	83.04273415	6.048124836	18	63.75489947	-13.23970984	47	3.65041733	-0.135117484	6	3.39017065	-0.395364165	39	3.447366256	0.002683634	6	3.112367801	-0.332314822
Female	18	22	AN	16	19	5	36	NA	1	0	16	17	unmedicated	ED	67.999	68.999	76.13310582	74.73182384	6.931001898	4.864782008	-7.397456	-7.763676	5.2111814	6.1943048	9.978041761	8.539008608	94.43139563	17.35758716	92	69.15324398	-7.920564494	28	94.23595714	12.55421698	86	69.69486524	-11.98687492	31	12.23766737	2.338043866	8	8.769048742	-1.130574761	93	9.363561964	1.042331499	6	7.967061541	-0.354168923
Female	24	28	AN	2	5	0	NA	2.45625	15	17	15	47	medicated	ED	23.999	25.999	71.19255603	69.20555862	7.922653001	7.593867734	-0.787358	-5.24902	0.4617312	4.8402408	8.842494509	10.2814928	76.98176171	-4.355299428	51	63.30633209	-18.03072905	23	81.75134378	8.791824243	52	63.81811624	-9.141403297	43	8.989033471	0.342484935	8	7.888836106	-0.757712429	46	10.64854774	0.724847532	7	9.06652828	-0.857171927
Female	18.5	22	AN	14	8	2	18	NA	6	2	10	18	unmedicated	ED	9.999	12.999	71.6926425	69.53256962	8.458813916	8.018206988	0.299076	0.335692	-0.1448056	-0.4537966	8.187664915	6.455337314	87.06458578	7.053507472	40	61.91774988	-18.09332843	16	87.09893236	16.06669925	33	66.87647259	-4.155760531	6	8.159503878	-0.323207353	6	7.582110322	-0.900600909	34	6.465634334	-0.29862168	37	6.19654297	-0.567713043
Female	25.5	34	AN	11	11	4	27	2.34375	9	2	11	22	unmedicated	ED	55.999	65.999	55.54407876	54.70894567	8.108080505	8.717752202	0.122068	-6.365966	-0.0088502	4.8675536	6.275512803	5.918982647	67.2852301	6.513126519	86	52.36749589	-8.404607693	22	70.05399576	0.841323816	71	50.78529549	-18.42737646	58	7.371703558	-0.274409065	6	5.152665742	-2.493446881	86	7.555270857	0.817836188	6	4.724057774	-2.013376895
Female	19.9	19	AN	3	5	1	NA	0.31875	1	1	10	12	unmedicated	ED	55.999	67.999	77.23411691	83.993034	8.294912844	8.218408634	-0.177004	-8.886718	0.1289362	7.3106384	20.22305453	24.23871897	106.0024416	12.23450346	61	69.43554002	NA	15	106.4100422	17.8360327	74	71.298617	-17.27539245	20	20.73821983	1.121284077	59	19.90360139	0.286665632	83	25.0700976	3.217110783	35	23.62975897	1.776772145
Female	21	23	AN	9	6	2	12	0.51875	5	4	11	20	medicated	ED	52.999	75.999	57.21704086	50.38488857	7.245035628	5.681925892	2.441406	1.593016	-2.8768916	-2.2685234	3.826250441	3.325709026	66.61749936	1.985768087	13	50.53335303	-14.09837824	73	72.63032447	12.34579046	78	46.91044175	-13.37409225	21	4.065339805	0.094071888	6	3.542682564	-0.428585352	83	3.40320836	-0.112383417	6	3.205291117	-0.31030066
Female	22.13	26	AN	12	14	4	31	5.26875	17	15	21	53	medicated	ED	34.999	30.999	78.14240079	78.90143406	8.116179089	8.134961806	-3.924558	-3.540042	4.278564	2.0666498	6.492209495	6.332020964	99.40077424	11.47781348	42	73.1781454	-14.74481536	7	100.3340576	13.97722688	61	74.60760824	-11.7492225	14	6.98542221	-1.031758224	6	4.947768341	-3.069412094	65	6.679894483	-1.228451426	6	4.993724489	-2.914621421
Female	18.7	19	AN	10	11	0	3	2.5125	1	4	9	14	unmedicated	ED	58.999	74.999	69.1885995	66.79445291	6.433896398	7.587663942	-7.653806	-8.746344	6.1979674	6.608124	3.117820864	3.304783644	78.92389578	-4.730880573	54	63.37505891	-20.27971744	29	102.4332891	22.41878701	97	62.0008286	-18.01367346	29	3.866710374	1.007464718	6	2.810034793	-0.049210863	89	4.100995343	1.212874817	6	2.595427659	-0.292692867
Female	21.9	19	AN	16	11	3	34	NA	18	23	24	65	unmedicated	ED	22.999	24.999	77.38516775	74.62063379	7.723329094	8.211538973	-5.9021	-6.445318	4.4615178	5.468742	11.34739025	10.24309614	89.26962249	15.27839537	9	61.86207051	-12.12915662	21	86.78570817	13.66753012	7	66.30687733	-6.811300723	35	12.18991429	0.66191969	6	9.639466078	-1.888528519	53	10.66076892	0.570897969	6	9.155918121	-0.933952827
Female	22.2	22	AN	8	5	3	30	3.8	4	1	15	20	medicated	ED	39.999	51.999	78.41146568	74.41246378	7.635326551	7.952234805	-2.496342	-0.341796	2.6043702	-0.111542	11.02325991	10.51770572	89.20355714	18.1872794	37	63.87728523	-7.138992512	70	88.67213906	14.40704964	54	66.21489535	-8.050194067	6	11.57436856	0.355886178	6	10.08419751	-1.13428487	70	11.32400333	-0.054336614	6	9.346250863	-2.032089081
Female	29.69	22	AN	6	9	1	NA	1.73125	14	12	17	43	medicated	ED	26.999	30.999	53.77917005	50.52251831	6.887754065	7.885935056	-5.090332	-3.68042	3.7545774	1.5060422	6.283141302	5.436677461	61.39105717	3.905758989	29	51.58613065	-5.899167526	15	61.42539574	3.910701826	41	48.37223972	-9.142454194	15	6.831596327	-0.325594575	40	5.670529133	-1.48666177	57	5.855742349	0.138973384	6	3.580151338	-2.136617627
Female	21	21	AN	5	3	4	24	2.59375	13	10	15	38	medicated	ED	72.999	95.999	62.18076547	64.71819765	7.936636756	7.196838848	-7.318116	-4.602054	4.539185	1.7362978	4.101482564	3.149631442	78.22038482	4.075319129	87	56.00954702	-18.13551867	42	80.73261205	9.682827447	99	51.94102933	-19.10875527	103	4.363061842	0.158392292	6	3.574587936	-0.630081613	103	3.296299146	0.02722928	25	2.813989759	-0.455080108
Female	19.8	38	AN	10	10	2	45	NA	12	13	21	46	medicated	ED	21.999	23.999	63.30342067	62.4844915	5.66770826	5.686254809	-0.042728	5.218504	0.0709492	-4.2204282	2.415082001	1.955707335	69.0987171	9.531591654	26	60.30802473	0.740899281	6	68.59748027	3.887529505	37	60.36432924	-4.345621524	22	2.520267657	-0.258882443	6	2.139613242	-0.639536858	52	1.998449416	0.027614833	6	1.801732411	-0.169102173
Female	22.3	44	AN	12	15	3	34	NA	8	11	14	33	medicated	ED	43.999	47.999	81.04686045	83.53794064	8.308388482	8.194476271	-6.219484	-5.810548	4.3173212	2.3966982	5.125234004	5.926363826	101.3148027	20.08674284	68	74.39020844	-6.837851409	46	98.4437606	10.8381755	68	75.3530339	-12.2525512	45	5.729168904	0.611303474	65	4.884325389	-0.233540042	38	6.232901735	-0.493673031	6	5.388016423	-1.338558343
Female	24.1	19	AN	11	19	5	NA	NA	NA	NA	NA	NA	medicated	ED	26.999	33.999	93.58069876	93.10889651	8.552151816	8.651827488	-5.511472	-6.268306	4.9803164	5.428161	9.787571038	8.945256724	105.4801407	11.77070761	12	74.50772652	-19.20170659	34	104.7257887	3.847765862	13	74.12848213	-26.74954074	41	10.17486814	0.324828258	10	8.98053962	-0.869500264	57	9.373140933	0.380082488	6	8.718026987	-0.275031458
Female	19.9	38	AN	12	22	2	21	NA	6	12	12	30	unmedicated	ED	45.999	63.999	NA	NA	8.569614083	8.58315627	2.593994	-6.701664	-2.4822994	4.4992054	8.741184759	7.489842937	NA	NA	NA	NA	NA	NA	NA	NA	NA	NA	NA	NA	8.945440137	-0.375559736	6	8.114526202	-1.20647367	76	7.869610816	0.497589955	6	7.21156241	-0.160458451
Female	32.76	36	AN	14	11	0	27	2.71875	12	18	22	52	unmedicated	ED	20.999	65.999	66.85666979	71.12036173	5.910372311	7.743123441	-4.675292	-1.01929	2.8762822	-1.1297604	2.965599607	2.860559781	77.03430067	5.784256032	27	64.25202754	-6.998017098	17	89.22517761	16.26018807	81	64.68713871	-8.277850832	16	2.984159334	-0.144865502	6	2.824582596	-0.30444224	51	2.992286807	0.136479502	9	2.692166865	-0.163640441
Female	21.6	22	AN	11	14	3	37	2.4125	17	19	21	57	unmedicated	ED	23.999	38.999	93.74734239	89.94842094	6.95990354	7.732609087	0.610354	-6.811522	0.0903308	5.6800842	7.192940223	7.009191315	98.48112271	-2.901449121	6	76.88246905	-24.50010279	50	102.4479264	18.84865149	15	77.4547352	-6.144539694	69	7.468860842	0.25700058	6	6.652983679	-0.558876583	54	7.362058727	0.264562954	6	6.638288705	-0.459207067
Female	29.4	21	n	5	13	3	34	NA	1	1	9	11	medicated	ED	NA	NA	NA	NA	NA	NA	NA	NA	NA	NA	NA	NA	NA	NA	NA	NA	NA	NA	NA	NA	NA	NA	NA	NA	NA	NA	NA	NA	NA	NA	NA	NA	NA	NA	NA
Female	27.8	25	n	13	19	5	63	NA	8	4	23	35	medicated	ED	50.999	64.999	NA	NA	8.853926891	8.832044911	-5.682378	-7.50732	3.6972046	4.857788	44.78534584	41.6984596	NA	NA	NA	NA	NA	NA	NA	NA	NA	NA	NA	NA	46.14710828	-1.955664598	6	43.03210594	-5.070666938	76	43.32984922	0.778542827	6	40.96413312	-1.587173273
Female	21.2	24	n	9	7	5	30	1.55625	6	4	23	33	medicated	ED	11.999	17.999	61.75143416	60.51277769	6.788589416	7.290969468	-4.63867	-3.594964	4.044032	3.793023	1.198046264	3.054982009	78.80114802	17.16732805	13	57.59114949	-4.042670476	32	73.13685116	5.422021461	38	59.27643997	NA	31	1.444507524	0.343634527	42	1.201522882	0.100649886	6	3.150158876	0.607238111	24	2.920855688	0.377934923
Female	20	18	n	7	7	1	27	NA	9	10	20	39	unmedicated	ED	54.999	65.999	69.15711626	69.07822783	8.332323713	8.393058473	-8.76465	-8.142088	6.1183166	6.0360714	5.027986295	4.352092094	95.85844252	16.04099749	61	62.215706	-17.60173903	22	86.19864689	16.77570036	72	62.55939053	-6.863556009	48	6.282192953	0.749899617	63	4.701040897	-0.831252439	52	5.139302554	0.857662856	74	4.106950234	-0.174689464
Female	21	27	n	8	3	5	35	NA	23	9	14	46	medicated	ED	30.999	46.999	57.52595235	61.70106586	8.453348801	8.379711371	-5.79834	-6.408694	5.0697324	5.1895116	2.931995018	2.917898428	69.92578474	11.85624081	42	54.78363801	-3.285905918	61	77.05164999	16.13085997	77	57.82353584	-3.097254179	23	3.049473048	0.31904155	38	2.827256277	0.096824779	28	3.123936667	0.29391564	6	2.702774221	-0.127246805
Male	21.3	36	n	17	18	4	48	5.0375	15	8	16	39	medicated	ED	52.999	50.999	67.13367088	68.3344784	7.890972499	8.030230794	-4.406744	-5.285644	2.4731448	2.4565122	6.494593189	4.975807243	90.87492899	12.38638942	65	57.02423108	-21.46430849	21	86.54138036	5.913580861	61	62.66143159	-17.96636791	19	8.776179196	3.835533319	68	5.895091221	0.954445344	31	6.650536569	2.388672259	61	4.658176404	0.396312094
Female	19.5	23	n	13	15	5	52	1.55625	1	2	5	8	unmedicated	ED	22.999	36.999	61.28522672	58.66445355	8.552571047	8.348419198	-3.332518	-6.671138	0.960235	5.5583186	6.306732849	7.220409663	69.5329916	9.473481076	32	58.9569684	-1.102542122	25	71.55612363	11.87406861	43	53.27063587	NA	11	6.373073044	-0.163785664	6	6.085498972	-0.451359736	40	7.805884779	1.283005887	6	6.311517959	-0.211360932
Female	20.3	25	n	10	23	4	55	NA	14	4	6	24	unmedicated	ED	43.999	49.999	59.4036838	60.17631927	9.04228767	9.063181924	-6.20728	-5.26123	4.9038692	2.2325134	10.78258552	9.202487172	67.32114827	10.10509908	52	53.3645106	-3.851538597	60	66.29649369	12.74338871	55	52.70227912	-0.850825862	76	12.41055186	1.157006865	6	9.451075593	-1.802469402	74	10.05732985	0.951919505	6	8.747212183	-0.358198158
Female	24.9	35	n	15	10	2	55	5.265	3	6	7	16	medicated	ED	3.999	18.999	79.11130149	70.82629768	6.742678691	8.61570448	-0.506596	-5.090334	0.211176	4.4895914	4.046654689	3.823421217	74.28547325	4.266762812	34	56.09498364	-13.92372679	26	88.76977218	16.78024005	20	52.44586041	-19.54367172	28	4.042835973	-0.066285688	6	3.952969336	-0.156152325	28	3.832286813	-0.020337156	6	3.747598971	-0.105024998
Male	29.2	27	n	8	22	2	47	NA	14	2	13	29	medicated	ED	71.999	81.999	75.43543818	66.28463413	8.54502853	8.684616092	-0.097652	-2.465818	-0.0047306	0.8438106	3.308504625	3.353536754	87.60243942	19.26463541	67	60.19541694	NA	94	80.1704973	11.8584881	10	56.27585087	-12.03615833	88	3.918260898	0.807970712	6	3.122659349	0.012369164	73	3.835909976	0.160912752	6	3.19614226	-0.478854964
Female	23.2	28	n	16	24	5	39	NA	16	5	15	36	medicated	ED	30.999	47.999	61.15488556	67.17465775	9.07970271	9.097977694	-3.698734	-3.546146	3.0455012	2.8199764	8.659522694	8.899514564	73.00708476	9.847718337	35	56.73053847	NA	52	74.17820377	10.48750104	50	54.96820125	NA	74	11.3257227	2.752767739	44	8.214478045	-0.358476914	30	9.861231266	1.053381954	15	8.064108938	-0.743740374
Female	28.2	20	n	15	24	4	41	NA	6	11	22	39	unmedicated	ED	40.999	120.0005	68.88432753	67.29392941	8.62052504	8.515662569	1.190186	3.112798	-1.2628174	-3.5720824	4.003972101	3.701849757	84.66716955	7.587738585	59	60.65966181	-16.41976916	20	77.70908426	3.666712185	41	60.98462823	NA	85	4.07067739	-0.042700982	6	3.834045439	-0.279332934	71	3.903341391	0.032991099	6	3.561827329	-0.308522964
Female	23.3	36	n	10	15	2	23	NA	18	7	15	40	unmedicated	ED	26.999	NA	75.64650617	NA	3.946295075	NA	-7.330318	NA	6.1720274	NA	2.751210438	NA	89.4880765	5.852214891	34	73.09385556	-10.54200605	14	NA	NA	NA	NA	NA	NA	2.821429912	-0.166556913	36	2.606051514	-0.381935311	57	NA	NA	NA	NA	NA
Female	21.3	24	n	12	13	2	53	NA	12	1	18	31	unmedicated	ED	68.999	82.999	71.70328138	70.89748217	8.237881384	8.427942351	-7.208254	-4.760746	4.4725034	2.4356082	4.255192112	3.432292787	91.88221193	10.11562624	74	60.56782885	-21.19875684	95	87.54861784	16.10826853	103	60.28997279	-11.15037652	58	4.842115494	0.688701987	76	4.09650081	-0.056912697	54	3.612402522	0.153564956	90	3.374683227	-0.084154339
Female	21.1	26	n	1	1	2	25	NA	0	0	0	0	unmedicated	ED	93.999	92.999	53.83267919	60.60322179	8.857536686	8.367670581	-4.870606	-1.24512	1.8489072	-1.801453	5.190568424	5.278640617	74.17056882	20.42248561	98	46.74427876	-7.003804452	6	75.48222536	19.71369428	97	51.71295141	-4.055579667	13	5.778910019	-0.045916828	8	4.657502404	-1.167324443	118	5.592331427	0.059257776	13	4.70088066	-0.832192991
Female	25.4	24	n	12	21	5	70	NA	22	8	23	53	medicated	ED	24.999	19.999	56.20030285	47.83527962	7.014674092	6.979641245	-3.289798	-2.679444	2.3994442	2.5994856	6.715434612	7.776417364	71.1313693	17.8155472	12	45.38071105	-7.935111046	18	69.34214463	17.49317203	45	41.9252297	-9.923742897	12	6.800057929	0.498892667	55	6.074976793	-0.226188469	50	8.420098312	0.735770694	48	6.858666951	-0.825660667
Female	22.1	20	n	12	9	5	26	NA	7	5	16	28	medicated	ED	49.999	49.999	70.54159797	69.42963154	8.271530033	8.449205345	-4.79736	-4.779048	3.5900866	3.6862158	9.253959718	8.685364216	89.27041525	10.01304329	61	66.96879777	-12.28857418	46	82.51509271	7.206298248	54	67.13079247	-8.17800199	79	10.55313298	-0.429625006	8	8.143437169	-2.839320819	80	9.59963298	0.582783852	6	7.629499725	-1.387349403
Female	23.9	20	n	11	19	2	33	NA	17	2	14	33	unmedicated	ED	73.999	77.999	82.0574713	88.55113874	8.01343037	8.390125141	-0.115968	-0.054926	-0.009922	-0.00259	0.007541856	0.0052449	97.75388933	14.9363376	81	61.61062171	-21.20693003	90	105.7310584	26.65127695	18	66.03955366	-13.04022775	96	0.008174341	0.000217625	98	0.007131819	-0.000824897	44	0.007445584	0.001721567	70	0.002170933	-0.003553084
Female	27.1	19	n	7	12	4	49	NA	5	13	12	30	unmedicated	ED	31.999	38.999	65.83173343	67.98276153	8.433622167	8.467669577	-6.872554	-5.76172	5.6765742	4.1801454	14.83493535	13.26835478	85.12320742	4.024915417	43	59.34708948	-21.75120252	26	77.1681259	-1.042009732	43	60.11607061	-18.09406502	50	15.01951322	0.374303442	12	14.33073353	-0.314476255	62	13.41368687	0.10501242	21	12.61578564	-0.692888808
Female	26	41	n	20	20	4	58	NA	10	7	15	32	medicated	ED	29.999	22.999	64.28621208	65.59417952	7.911212038	8.370945047	2.17896	-1.879884	-2.401886	1.8937688	3.226401293	2.751202946	66.4768901	-2.098511941	34	62.1456428	-6.429759238	56	67.17994903	0.994601971	20	61.09005061	-5.095296443	48	3.327351338	-0.375905498	6	2.852291199	-0.850965638	60	2.789821013	-0.185110407	6	2.546307982	-0.428623438
Female	24.3	21	n	9	11	5	23	NA	8	6	4	18	medicated	ED	57.999	65.999	87.30718181	99.12426078	7.987559058	7.407486213	-0.274652	0.012206	0.002292	-0.001074	8.374803434	7.491884152	107.0720235	8.144440775	79	77.05232266	-21.8752601	15	109.9642041	11.42014256	95	78.73078587	-19.8132757	69	10.23557652	1.956671015	60	7.757561693	-0.521343808	33	9.641186853	1.782230829	79	7.044048817	-0.814907207
Female	23.49324324	38	AN	0	1	0	NA	0	0	0	2	2	unmedicated	HC	39.999	33.999	51.72009036	52.35228421	7.893223788	7.96758191	0.164792	-0.02441	-0.00565	-0.003056	13.20296628	14.46885828	70.92446264	-0.304025725	67	43.30893957	-27.91954879	12	80.94865947	12.82604313	64	48.47917738	-19.64343896	14	13.33859621	-0.155769008	6	12.91038662	-0.583978601	70	14.63063124	-0.16159627	6	13.81439717	-0.977830336
Female	22.5	23	AN	0	2	1	23	NA	2	1	9	12	unmedicated	HC	17.999	75.999	71.38874552	67.46725505	-9.888813902	-9.889110336	0.793452	0.067138	-0.5874636	-0.3533938	10.99751015	7.969381584	75.04093369	7.904411287	6	58.42656578	-8.709956626	24	88.72109426	13.73506282	75	58.00074013	-16.98529131	25	11.23252772	0.409783247	6	9.349986308	-1.472758166	44	8.21986388	-0.224988962	6	7.633425059	-0.811427783
Female	22.59	25	AN	3	5	0	NA	0	8	3	12	23	unmedicated	HC	23.999	48.999	86.99410058	91.39467484	7.636507766	7.696282033	1.525876	-6.042484	-1.3790894	4.7695928	1.685043139	1.644488234	135.9035163	53.07503338	54	69.8484473	-12.98003558	51	99.31572999	12.36913709	51	64.12610897	-22.82048393	57	1.766243441	0.080427414	31	1.642434768	-0.043381258	23	1.712485758	0.066188991	6	1.55336574	-0.092931027
Female	24.8	29	AN	3	0	0	5	0.3125	1	0	10	11	unmedicated	HC	14.999	10.999	64.51079448	66.90059004	8.939128154	8.844255975	-2.392574	2.966312	2.67273	-2.7874758	5.666992457	4.858493436	78.38314122	3.474399241	40	59.83997891	-15.06876307	12	76.91956061	5.398855196	27	60.30559234	-11.21511308	37	5.752157805	0.814368669	7	4.86571197	-0.072077166	45	4.950468944	0.055750622	7	4.618970626	-0.275747696
Female	19.1	54	AN	2	0	0	5	NA	0	3	5	8	unmedicated	HC	97.999	101.999	67.25689464	66.10584614	8.818546685	8.879985582	0.073242	-5.072018	-0.1242068	4.1152956	7.570383968	6.583536733	76.61758975	3.548342027	101	62.77544171	-10.29380601	8	73.82143415	3.844248972	105	61.3757994	-8.601385783	7	8.724286884	0.734669393	6	7.214641275	-0.774976215	118	6.964021745	0.25253215	8	6.388643062	-0.322846533
Female	22.24	30	AN	0	0	0	NA	NA	0	0	4	4	unmedicated	HC	20.999	46.999	65.75328056	62.52655256	7.100501063	7.059644319	-5.969234	0.317386	5.3044126	-0.3939824	4.848305004	4.716593506	70.54639751	5.265699887	6	57.47971832	-7.800979303	50	77.99923935	14.3199528	52	58.71098725	-4.968299297	31	5.198897498	-0.108304836	9	4.222386049	-1.084816285	50	5.126477015	0.235969724	6	4.459512077	-0.430995214
Female	20.4	35	AN	0	0	0	6	NA	0	3	3	6	unmedicated	HC	16.999	22.999	57.00522742	77.1174719	5.825120339	6.406673717	-3.155514	0.067136	2.763519	0.1260378	9.79750066	9.729193266	89.4895894	16.32964526	27	44.01590347	-29.14404067	12	98.34624256	30.2424371	14	45.00751491	-23.09629055	50	9.944339032	-1.300336537	6	7.798924279	-3.44575129	47	11.54629008	3.931171613	6	7.358812653	-0.256305809
Female	21.66	23	AN	0	0	0	NA	0.15	0	0	1	1	unmedicated	HC	72.999	93.999	67.42813059	65.14651973	6.482395904	6.068762987	-5.712896	-4.74854	1.7820744	3.0621342	3.421144083	3.356031801	84.25094239	7.820848609	77	62.60045946	-13.82963432	35	84.65155905	14.1023555	98	59.87564216	-10.67356139	26	3.724169624	0.683916489	6	3.126378492	0.086125356	103	3.954054226	0.374661834	6	2.621845862	-0.95754653
Female	21.66	23	AN	0	0	0	NA	1.38125	0	0	6	6	unmedicated	HC	119.999	120.0005	62.4339445	58.39161207	7.540718673	7.650108847	-11.126706	0.402826	6.6844172	-0.06546	8.51393507	8.917676673	77.78857579	-0.07588237	8	55.48528673	-22.37917143	36	85.89525688	2.300098157	6	51.97558849	-31.61957023	33	9.239707889	0.159974035	8	8.061631748	-1.018102106	85	10.45106158	0.470973922	6	8.081807922	-1.898279736
Female	27.9	38	AN	0	0	0	2	NA	1	0	0	1	unmedicated	HC	38.999	51.999	68.0901144	66.62716786	8.611321762	8.683228019	-5.35889	-0.29297	3.9198298	0.5401614	12.35995455	9.895184901	81.82115112	5.251293863	44	64.64072884	-11.92912842	55	89.6298602	13.71252061	62	60.49208931	-15.42525028	15	13.86241743	0.654964108	6	11.06460848	-2.142844841	64	10.6998243	-0.5159352	7	8.760106627	-2.455652876
Female	18	25	AN	0	0	0	0	NA	0	2	2	4	unmedicated	HC	44.999	44.999	72.79659643	77.13551204	-9.267913266	0.715804448	0.854496	-0.299072	-1.0612492	0.764618	6.581647	5.744084722	83.11951597	9.90265803	28	67.24123374	-5.975624193	35	87.85323197	12.13598366	71	65.98512033	-9.732127979	75	6.746184518	0.032863406	6	6.103069765	-0.610251347	63	5.823591076	-0.281976573	28	5.396101366	-0.709466284
Female	21.52	21	AN	2	0	0	16	NA	0	3	4	7	unmedicated	HC	66.999	70.999	48.53194101	46.34813483	7.709811535	7.698299696	-1.7395	-7.641604	0.4096982	5.487823	12.60607707	13.17188816	61.94757092	19.71746625	11	36.91612351	-5.313981166	94	55.43455961	16.97700854	17	36.69375416	-1.76379691	93	12.93646056	-0.220160036	9	11.79912714	-1.357493458	93	14.48256923	0.063444064	73	12.52654535	-1.89257981
Female	19.16	23	AN	2	0	0	NA	NA	1	1	7	9	unmedicated	HC	19.999	16.999	61.92909689	69.50247583	4.07416202	5.329894379	-7.299802	-0.177	5.5677796	0.5455018	7.376513674	8.039377272	75.27086339	2.925913604	48	58.64595747	-13.69899232	13	82.50414816	1.728498564	38	63.51023187	-17.26541773	17	7.989362309	1.829275097	32	6.85444842	0.694361207	21	8.395565754	1.133670821	42	7.640512004	0.378617071
Female	21.79	30	AN	0	0	0	NA	0.35625	0	0	3	3	unmedicated	HC	30.999	67.999	60.05293092	59.1421654	8.319784229	8.405985892	-5.291752	-7.208256	5.1107784	5.1223754	9.480325968	5.64432476	73.2277029	3.943374252	55	55.95514749	NA	18	79.98114224	5.040063257	83	55.01301021	NA	29	10.62224865	2.727622473	6	7.328507702	-0.56611847	51	6.044993532	0.926964441	9	5.117597858	-0.000431234
Female	27.79	34	AN	0	0	0	NA	0.59375	0	1	3	4	unmedicated	HC	51.999	68.999	59.72217272	61.22851127	7.491538164	7.324912077	1.48926	-6.121826	-1.772003	3.493652	6.460435643	6.820679614	86.44653524	10.60813342	56	54.4504762	-21.38792562	23	85.85779204	9.134853674	74	54.89231052	-21.83062785	29	6.767078382	0.192030979	56	6.215964495	-0.359082907	68	7.553524485	0.070378355	6	6.331933585	-1.151212546
Female	19.39	23	AN	2	2	0	NA	0	0	1	8	9	unmedicated	HC	42.999	55.999	66.64200129	66.19311458	8.110434978	8.397545164	-6.677246	-8.715824	5.0770566	5.4811098	4.929141913	5.266242698	82.20614663	7.978978826	49	57.85919783	-16.36796998	53	88.47029239	2.941251382	62	56.9792622	-28.5497788	80	5.816709371	1.55519275	48	4.463626851	0.202110229	43	5.92347256	0.048469095	6	4.442105064	-1.432898401
Female	23.6	21	AN	0	1	0	5	NA	0	1	4	5	unmedicated	HC	10.999	37.999	68.80808414	59.68875926	8.337830613	8.440154765	0.45166	3.057864	0.024714	-2.7821304	9.033920764	6.204822728	85.00415611	22.6798117	27	59.7747732	-2.549571207	10	75.78711751	8.580102568	54	54.86289897	-12.34411596	6	9.011026203	0.022783296	6	7.67972331	-1.308519597	41	6.423135291	-0.143555847	6	5.598789166	-0.967901972
Female	21.9	27	AN	3	0	0	8	NA	2	1	10	13	unmedicated	HC	48.999	54.999	67.75335417	65.63017094	8.150259238	7.893604131	1.904302	2.770994	-1.6645818	-2.243042	7.792730046	7.740995801	80.86872983	7.261242613	53	63.34799045	-10.25949676	47	74.88064183	0.778644718	9	59.25727983	-14.84471728	31	8.7555923	0.786346654	46	7.412938604	-0.556307042	41	8.73579303	0.575376086	6	6.978719264	-1.181697681
Female	20.3	19	AN	0	0	0	1	0.05	0	0	6	6	unmedicated	HC	33.999	23.999	53.63906366	49.85192815	7.79727961	7.325472537	-2.331542	-3.613282	-0.1277164	2.4717712	3.957736237	2.603268741	68.18700129	1.269707326	45	47.74650268	-19.17079129	60	72.85572077	5.760343519	29	47.09723806	-19.99813919	6	4.550506847	0.953863867	7	3.306629924	-0.290013056	64	2.682106436	0.106747485	6	2.450400649	-0.124958303
Female	24.85	19	AN	0	1	0	NA	0.525	1	1	6	8	unmedicated	HC	62.999	78.999	76.23866302	80.28927972	8.312698108	8.190375095	-9.020998	-9.936524	6.4218114	6.3993826	11.43183322	11.99179968	84.72298329	1.369714398	83	68.29775307	-15.05551582	33	88.61803588	-4.493897999	77	67.50855132	-25.60338255	33	11.72998749	0.312374262	13	10.77543424	-0.642178993	93	12.97710522	1.161994627	80	11.2701739	-0.544936692
Female	21	19	AN	4	3	0	3	0.19375	3	0	10	13	unmedicated	HC	57.999	86.999	75.05850735	74.71063657	6.914464677	7.81589604	-8.47778	-6.494138	5.9822086	2.7787784	11.40794018	10.36596157	86.97509464	9.109797174	64	67.28858226	-10.57671521	19	87.45719227	5.616548654	90	66.88706136	-14.95358225	41	12.5175222	0.431374239	6	10.37158429	-1.714563674	60	11.87890061	1.700749258	6	9.273142934	-0.905008413
Female	21.1325692	24	AN	0	0	0	4	0.2625	0	0	0	0	unmedicated	HC	36.999	51.999	95.84936386	89.34296744	8.028459426	8.04061051	-5.834966	-7.159418	3.6683656	5.9240722	0.02343305	0.023262502	100.0111062	3.634989836	28	66.11708443	NA	55	103.4353721	11.27520821	43	63.46686289	-28.69330103	63	0.023554072	0.00014553	19	0.022824406	-0.000584137	66	0.023518982	0.000466799	14	0.022851233	-0.000200951
Female	20.2	19	AN	3	0	0	NA	0.40625	3	1	10	14	unmedicated	HC	21.999	41.999	79.96265603	79.52579816	8.334219842	8.529779085	-5.145264	2.69776	3.6830142	-3.5426326	1.989926101	1.010053889	90.3014894	4.844314834	27	72.46836188	-12.98881269	48	90.5290948	2.656621317	45	67.08774214	-20.78473134	71	2.186133057	0.393375027	28	1.925005198	0.132247167	52	1.098460325	0.210863926	51	0.998938534	0.111342135
Female	17.1	20	AN	0	3	0	5	NA	0	0	1	1	unmedicated	HC	7.999	16.999	92.60640903	93.93746627	2.310621947	6.453941533	-2.612308	-2.093504	3.1962586	1.0136412	8.822573421	7.628513184	100.3837527	8.553141361	17	83.34917946	-8.481431834	6	103.1726558	9.973276799	44	84.14508922	-9.054289728	39	9.361538123	0.678683796	31	8.44934761	-0.233506718	25	7.683059659	-0.493393032	6	7.090806491	-1.0856462
Female	22.1	18	AN	0	0	0	0	0	0	0	4	4	unmedicated	HC	31.999	57.999	71.97189162	77.2129615	8.250007835	8.384051944	-6.201174	-5.664058	5.7189946	4.0066528	5.118503917	4.233653071	74.31477915	6.100555567	12	62.65928949	-5.554934089	62	96.34281679	28.12217145	44	59.11476356	-9.105881781	83	5.442728606	-0.073174943	6	4.423019452	-1.092884097	62	4.370360522	-0.241676164	12	3.875499923	-0.736536764
Female	20.2	23	AN	2	0	1	10	0.15	0	0	0	0	unmedicated	HC	58.999	59.999	69.12348839	70.57410178	8.521423963	8.542713271	-7.330326	-7.824706	5.0874318	5.1512116	15.14440308	14.58406421	83.04678546	25.44806391	49	47.24523375	-10.3534878	86	80.16858685	22.15934181	17	48.4275072	-9.581737837	90	17.0601298	1.60223849	10	13.56540887	-1.892482448	89	17.23153607	2.800124995	6	13.21363324	-1.217777833
Female	31.9	35	AN	5	1	2	17	NA	1	1	12	14	unmedicated	HC	27.999	27.999	61.26261449	58.84970085	7.927277467	7.481684221	1.879882	2.06299	-1.8496704	-1.8806456	3.200900938	2.570530726	68.31468709	4.435652591	39	56.61005199	-7.268982509	48	68.1702004	2.148570707	44	52.43639124	-13.58523845	9	3.262619522	0.3597427	6	2.93022547	0.027348648	58	2.595488929	-0.033500288	6	2.455675194	-0.173314024
Female	21.5	23	AN	0	1	0	11	NA	1	0	4	5	unmedicated	HC	46.999	29.999	74.24956387	80.86016886	7.830109221	7.862095179	-4.138178	1.245122	2.4917588	-0.9545796	4.832818162	4.243569227	90.57172109	15.27513188	10	60.44679175	-14.84979746	62	91.93493602	18.97354588	13	59.7975271	-13.16386304	42	5.255716936	0.269685158	11	4.335554399	-0.650477378	77	4.47183661	0.1541686	10	3.801426678	-0.516241331
Female	31	22	AN	0	0	0	4	NA	0	2	7	9	unmedicated	HC	59.999	54.999	65.57056091	68.47736254	5.497180485	4.205368043	2.84424	-6.341548	-3.1126404	4.525909	6.033542237	5.378637632	78.95226932	4.503418778	63	56.71231841	-17.73653213	20	77.6601275	5.920082689	60	59.6609363	-12.07910851	29	6.667157463	0.27883568	6	5.399889457	-0.988432326	90	5.611428502	-0.179590285	6	4.968753103	-0.822265684
Female	18.5	25	AN	0	0	0	6	NA	0	1	3	4	unmedicated	HC	44.999	57.999	97.38386607	87.38679515	9.074474916	8.902166279	-4.974368	2.606202	4.1046148	-2.337646	5.953655333	5.03280878	120.5403723	33.15285175	13	57.20872862	-30.17879191	51	104.598901	20.86294688	13	69.74126565	-13.99468842	70	6.692526458	0.787195463	6	5.320359374	-0.584971621	74	5.295179164	-0.396192262	6	4.74564359	-0.945727836
Male	27.4	28	n	0	0	0	NA	NA	0	1	3	4	unmedicated	HC	63.999	66.999	59.1737497	62.88855743	7.515082591	7.723544383	0.097652	0.061038	-0.0058	-0.00305	6.82662636	6.785557652	68.62989854	-12.64302579	64	53.9437003	-27.32922404	52	77.61139986	3.307984515	46	53.16746073	-21.13595461	55	7.450498668	0.659976609	6	6.093308487	-0.697213572	88	7.205992855	0.287385583	6	6.127541036	-0.791066237
Female	20	20	n	0	1	0	5	0.0625	1	6	8	15	unmedicated	HC	92.999	115.999	61.8574172	68.20546725	8.127248934	7.9604233	-6.909174	-9.85107	5.1748662	6.2657164	11.67707624	11.96795461	98.90380175	26.17372716	108	54.55368262	-18.17639197	28	82.36696646	7.869791149	101	58.65232212	NA	68	12.41511287	0.443707919	6	11.00238448	-0.969020466	118	12.7101217	6.77362896	37	11.42136586	5.48487312
Female	21.58	27	n	0	0	0	NA	NA	0	2	10	12	unmedicated	HC	36.999	55.999	64.01150919	65.10086591	6.155381192	6.231023683	0.323486	-8.49609	0.0048832	4.1365048	5.705775414	5.708173917	79.72001846	12.55287128	64	59.92496244	-7.242184744	32	82.80240319	23.35224567	79	60.0061885	0.556030974	35	7.995072125	2.049164262	45	5.378945867	-0.566961996	35	8.399243369	2.440137325	60	5.321179142	-0.637926901
Female	20.25	24	n	1	1	0	NA	0.19375	0	0	6	6	unmedicated	HC	89.999	120.0005	84.82593879	81.59102995	6.095231895	5.987364466	0.12817	0.195314	-0.011142	0.003208	13.7237045	13.6468774	104.2784239	16.91010333	18	73.71525642	-13.65306412	85	97.03961292	11.2701721	13	71.44203475	-14.32740608	114	16.05726877	1.038464228	10	12.17405673	-2.844747808	107	14.78203312	-0.558671703	8	12.47274736	-2.867957457
Female	23.04	25	n	0	0	0	NA	4.8375	0	1	6	7	unmedicated	HC	28.999	15.999	84.60346826	75.98600588	6.395297433	6.800377804	-7.51342	-5.761718	5.3720096	4.7929378	11.98086901	12.86520275	93.01600554	9.424058738	34	77.02352241	-6.568424394	54	97.47877482	13.16308916	46	67.47990099	-16.83578467	11	12.99783836	0.980664536	6	11.30256707	-0.714606747	22	13.03325701	-0.042461154	6	12.25604797	-0.819670197
Female	28.89	22	n	0	0	0	NA	NA	0	2	4	6	unmedicated	HC	87.999	111.999	56.13904944	53.43536583	8.538027781	8.614520877	-9.38721	-9.948726	3.0259708	6.5495302	8.541127945	8.841134178	72.64236003	-1.012195269	106	48.86125566	-24.79329964	53	77.16449813	4.586811226	118	45.93308558	-26.64460133	44	9.131627859	-0.277262807	6	7.808766553	-1.600124113	117	9.540080736	0.233225133	6	8.320648212	-0.986207391
Female	19.7	20	n	3	2	0	NA	NA	1	4	2	7	unmedicated	HC	65.999	98.999	NA	69.88330478	7.898142064	7.701352318	-7.623294	-8.502194	5.8782956	5.999908	0.097951367	0.097017125	NA	NA	NA	NA	NA	NA	85.40709737	15.42437495	103	60.62650899	-9.356213426	34	0.098291292	0.000784242	17	0.096932155	-0.000574895	96	0.097415534	-5.95E-06	6	0.096112107	-0.001309372
Female	29	31	n	0	0	1	7	NA	0	0	1	1	unmedicated	HC	18.999	24.999	79.51715506	75.90473674	9.117590103	9.055942289	-4.53491	-6.427004	4.345093	4.9458308	2.741021956	2.498072293	83.98601783	8.458039257	21	62.09713336	-13.43084521	27	79.05306748	1.387801425	15	69.51726095	NA	33	2.850243642	0.224322795	6	2.443327351	-0.182593497	49	2.55522557	-0.049352204	6	2.33094087	-0.273636904
Female	23.26	23	n	2	1	0	NA	NA	0	0	3	3	unmedicated	HC	67.999	74.999	70.22296923	65.50091106	8.738728102	8.749975467	-8.319088	0.10986	5.507965	-0.0505064	6.906133127	7.568014531	89.42864832	22.78442313	6	61.54857448	-5.0956507	44	78.88671608	14.92936149	105	58.6082004	-5.349154194	41	7.185360701	0.329199675	69	6.683551845	-0.172609181	91	8.115346993	0.278430018	6	7.102581501	-0.734335474
Male	21	34	n	1	5	0	7	NA	0	2	0	2	unmedicated	HC	59.999	90.999	91.76946347	86.54307321	7.842453639	7.953892207	-1.934818	3.4729	-0.175629	-2.9977418	7.420494411	8.111669058	109.6266077	35.60965534	17	57.50969656	NA	68	97.78463056	27.62642126	11	61.05392101	NA	100	8.474610835	0.921986121	67	7.225838699	-0.326786015	44	8.883867354	0.550638324	6	7.731980859	-0.601248172
Female	25.4	27	n	0	0	0	3	NA	1	0	0	1	unmedicated	HC	65.999	74.999	66.64089194	64.97909698	7.87178751	7.955644822	0.006108	-0.07324	-0.0990292	-0.0016786	1.453236517	1.415197264	95.38269509	10.80896378	96	59.83392294	-24.73980838	17	96.17172476	8.070184905	103	57.63084338	-30.47069647	22	1.48988266	0.037450016	9	1.405858109	-0.046574535	80	1.443098318	0.016651596	9	1.371882339	-0.054564383
Female	21	25	n	3	0	0	7	0.94375	0	1	6	7	unmedicated	HC	64.999	79.999	71.18344877	71.01944028	9.010311013	9.090227633	-9.954832	-10.296628	6.579285	6.4781192	5.48471027	1.536342579	80.70064502	5.908704336	94	66.01857853	NA	27	79.05463627	5.811273194	108	66.56040126	NA	21	6.222216536	0.045730447	9	4.550994077	-1.625492012	95	4.829560359	-0.258645671	7	0.103516428	-4.984689602
Female	25.8	23	n	2	0	0	3	NA	1	2	2	5	unmedicated	HC	62.999	61.999	66.17486853	72.61745646	7.360871901	7.369960154	-6.451412	-1.293944	4.2892454	-0.310974	14.01700993	13.65975861	94.2380054	-6.549365679	6	55.38156032	-45.40581076	42	88.92796829	-3.181001641	80	66.4360323	-25.67293763	52	14.79864202	-0.744085985	6	12.70755564	-2.835172372	89	14.59923667	-0.235868816	6	12.53442087	-2.300684613
Female	27.8	47	n	0	0	0	4	NA	0	1	2	3	unmedicated	HC	61.999	66.999	62.98106109	67.43131884	8.05659018	7.958199103	-6.96411	-6.384278	5.150757	2.946777	11.16496976	10.62814992	86.69937825	2.826050029	68	54.60400393	-29.26932429	6	81.98226196	7.977714889	71	59.44576703	-14.55878004	6	12.09833636	0.568124166	6	10.3269347	-1.203277494	92	11.19239963	0.120797333	6	10.09029643	-0.98130587
Female	24.2	31	n	0	0	0	0	NA	0	0	4	4	unmedicated	HC	31.999	54.999	65.90117724	69.71738863	5.583468706	5.427846814	-6.567384	2.056886	5.4649352	-2.1560672	9.083473941	8.395912367	85.66643102	13.54330364	37	63.27525013	-8.84787725	58	88.58735926	14.52805617	57	58.15605105	-15.90325203	81	9.18880103	-0.722625005	6	8.796817686	-1.114608349	62	8.64215057	0.125969995	6	8.140828555	-0.37535202
Female	23.46	23	n	1	1	0	NA	NA	1	4	6	11	unmedicated	HC	83.999	97.999	73.17275076	78.03755315	8.144332953	8.140091615	-9.00269	-8.666996	5.4490662	5.457459	4.776771565	5.565683542	99.22171222	33.68847683	72	53.64726495	-11.88597045	113	99.57087589	27.54443435	78	61.74897169	-10.27746985	44	5.442759655	0.892826344	86	4.382190712	-0.167742598	114	6.29764503	0.413263897	99	5.067032353	-0.817348779
Female	23.8	23	n	1	0	0	NA	NA	0	2	4	6	unmedicated	HC	NA	NA	NA	NA	NA	NA	NA	NA	NA	NA	NA	NA	NA	NA	NA	NA	NA	NA	NA	NA	NA	NA	NA	NA	NA	NA	NA	NA	NA	NA	NA	NA	NA	NA	NA
Female	27.1	43	n	0	0	0	1	NA	0	0	3	3	unmedicated	HC	53.999	65.999	61.86828293	59.95697364	8.693204562	8.963845311	-5.63965	-6.652827	3.73291	4.4337462	1.343022458	1.24663426	93.67919344	21.90562798	59	57.09900807	-14.6745574	26	84.06288904	15.73003103	82	56.50281407	NA	20	1.371770293	-0.01703918	6	1.269858419	-0.118951054	84	1.273133422	0.085308443	44	1.193904347	0.006079368
Female	23.6	34	n	1	2	0	0	NA	3	7	7	17	unmedicated	HC	32.999	NA	57.29551655	NA	6.324561113	NA	-3.326416	NA	2.327576	NA	4.262280928	NA	64.31216676	5.258556723	39	53.64527667	-5.408333371	51	NA	NA	NA	NA	NA	NA	4.633711962	0.132398717	63	4.022393592	-0.478919652	55	NA	NA	NA	NA	NA
Female	23.3	19	n	0	1	0	7	NA	2	3	12	17	unmedicated	HC	20.999	19.999	52.83035366	52.88283824	7.835795618	7.100901296	-5.572508	2.124028	2.463989	-1.8060308	0.081791724	0.007495671	73.38287524	2.442682006	41	48.14062717	NA	7	73.34038646	5.686969647	49	50.67255509	NA	40	0.082423496	0.002068741	36	0.079725727	-0.000629028	32	0.051613423	0.044390213	45	-0.009269149	-0.016492358
Female	26.5	18	n	2	0	0	2	NA	0	0	6	6	unmedicated	HC	19.999	29.999	66.59414196	65.02380991	4.008747374	4.449080305	-2.935788	-4.498292	2.6000976	2.8530882	13.63221417	12.42715712	76.74867584	14.31667205	37	49.87260822	-12.55939558	50	75.0928556	7.998053654	37	46.71429411	-20.38050784	56	14.68679568	0.374751048	34	13.03553467	-1.276509965	50	12.53949446	-0.192185219	7	11.97517774	-0.756501939
Female	19.2	20	AN	6	13	0	7	NA	4	8	7	19	medicated	MAX	46.999	69.999	75.46066467	79.89565993	6.723880544	7.580003289	-5.529788	-2.227782	3.5769634	0.473325	0.084974211	0.085010199	104.3065549	-9.925795731	73	72.83714229	-41.39520829	40	112.2010491	15.3391447	84	71.64045321	-25.22145116	77	0.085273873	0.006501266	8	0.084278893	0.005506286	77	0.104892939	0.025904278	73	0.065951032	-0.013037629
Female	19.22	23	AN	8	4	0	9	NA	5	6	11	22	medicated	MAX	22.999	45.999	71.20798285	77.44843975	7.702563506	7.985338299	0.250244	0.378422	0.033417	-0.531769	7.89346817	7.177430788	81.90991634	-3.749812625	34	67.78754574	-17.87218323	42	93.56687567	11.32452861	60	69.27431108	-12.96803598	26	8.090105892	-0.207998379	6	6.997900335	-1.300203936	53	7.986607048	1.010396812	6	6.55433263	-0.421877606
Female	21.8	21	AN	6	14	1	24	NA	10	14	17	41	unmedicated	MAX	70.999	48.999	68.89124895	78.17519012	8.691532384	7.22934869	-7.702642	-6.512452	5.169373	4.049835	9.015326891	8.261846928	101.5599809	23.51396802	77	60.98938484	-17.05662801	28	96.69484631	13.14264761	55	69.01168856	-14.54051014	14	10.48129959	2.172530926	8	8.432581016	0.123812357	58	8.748842887	0.631918014	9	7.860833551	-0.256091322
Female	23	22	AN	8	11	2	29	NA	2	3	9	14	medicated	MAX	47.999	66.999	44.90080159	40.03115547	8.316888069	8.509005797	0.012204	-0.061034	-0.0389098	0.1603706	18.0101761	15.41351985	73.98246182	10.5853415	55	35.91390016	-27.48322016	29	82.38213892	24.21629883	74	30.60925723	-27.55658287	14	19.9497564	2.947228336	7	16.12230462	-0.880223439	78	16.51640965	1.670749491	6	14.92942829	0.083768127
Female	23.1	25	AN	6	11	0	7	NA	1	2	7	10	medicated	MAX	56.999	66.999	76.32618513	74.50375461	8.029260431	8.043884122	0.073248	-5.816654	-0.0268558	2.1673588	0.016519798	0.030264108	90.30408369	15.34004367	61	67.96646615	-6.997573876	28	92.98312237	16.22329769	71	62.17141777	-14.5884069	97	0.016719398	9.63E-05	9	0.016321367	-0.000301757	81	0.341041356	0.32423794	51	-0.001824554	-0.01862797
Female	23.1	25	AN	9	14	3	35	NA	16	5	16	37	medicated	MAX	31.999	24.999	76.9593875	76.70064538	-9.476844367	-9.866583772	-0.81787	-2.709962	0.2139278	0.956726	10.07992978	8.923415146	83.49211919	7.161446788	35	62.87161244	-13.45905996	39	89.14164958	12.24109684	26	63.31262571	-13.58792703	32	10.23361182	-0.357443398	6	9.665224618	-0.925830602	57	9.518572244	0.620734643	55	8.509038965	-0.388798636
Female	21	21	AN	8	12	0	14	NA	0	12	22	34	unmedicated	MAX	60.999	63.999	63.72822891	61.71188549	8.386955228	8.464586521	-7.897952	-8.172612	5.2047728	5.5218506	8.49232181	7.842196168	86.76386063	1.997615502	79	55.9344644	NA	63	78.01010515	14.47515296	66	55.45458264	NA	17	9.426999881	-1.018553395	6	7.921933431	-2.523619845	61	8.829654904	0.484994524	6	7.079953182	-1.264707198
Female	22.3	47	AN	12	1	0	0	NA	1	0	5	6	unmedicated	MAX	58.999	60.999	NA	NA	-2.127906052	0.889171072	0.036622	-0.15869	-0.7821656	0.072785	8.150355521	0.01852307	NA	NA	NA	NA	NA	NA	NA	NA	NA	NA	NA	NA	10.85618292	9.843624579	7	2.697179045	1.684620705	88	0.018658401	3.06E-05	45	0.01836516	-0.000262661
Female	32.6	33	AN	15	6	0	13	NA	1	3	7	11	medicated	MAX	24.999	34.999	69.44779111	83.09925551	6.18682002	7.180784164	12.414544	-0.12818	0.2851872	-0.044098	8.526075448	6.768246173	85.49662215	17.19956762	55	63.06272558	-5.234328955	17	87.20069482	6.40849304	6	63.42074312	-17.37145867	41	9.961328646	0.490307519	30	7.529324537	-1.941696589	47	7.346753389	0.450413687	6	6.013696529	-0.882643173
Female	21.7	51	AN	14	17	1	NA	NA	24	22	24	70	medicated	MAX	37.999	51.999	73.43597439	71.43507663	3.445742557	5.041740045	-9.5581	-10.534663	6.6584774	6.9029238	0.104619682	0.104559941	85.44796762	5.796948197	55	71.37218747	NA	27	88.08376513	8.778709183	82	68.67538923	-10.62966672	19	0.104744273	0.000489271	60	0.104449758	0.000194757	11	0.104781151	0.000224851	8	0.103297903	-0.001258398
Female	19.2	31	AN	8	24	3	14	NA	12	16	12	40	unmedicated	MAX	15.999	34.999	56.67106826	57.09227693	8.210515901	7.87986852	-5.285648	-6.799318	4.5582578	5.2774052	1.451185776	1.220376369	75.27119806	1.737146566	23	49.54414641	-23.98990508	6	74.56227093	9.18930673	48	50.70682871	-14.66613549	13	1.468338424	0.264379234	6	1.303296817	0.099337627	46	1.226090048	-0.013245705	11	1.173809731	-0.065526023
Female	22	25	AN	8	14	0	13	NA	0	0	4	4	unmedicated	MAX	43.999	32.999	72.73151915	78.96812478	8.391518338	8.321314459	-2.600094	-0.189204	1.172028	0.0331114	17.47728082	17.72499029	101.5987073	8.775440758	58	64.94888585	-27.87438071	25	99.03116799	3.212206612	34	68.74515796	-27.07380342	27	19.72311123	1.839534617	6	14.7566329	-3.12694372	70	19.76754103	2.747892278	6	15.12416851	-1.89548024
Female	25.5	30	AN	5	12	2	16	NA	12	5	11	28	unmedicated	MAX	8.999	14.999	90.44895785	85.31320034	8.548553774	8.522965222	-3.375246	-4.144286	4.197388	4.672699	8.360927828	7.881381803	87.1801221	5.154479829	6	60.98434969	-21.04129258	30	88.86187645	13.09025496	10	62.49456137	-13.27706013	23	8.575906075	1.168133708	6	6.759265071	-0.648507296	39	8.015578686	0.885576158	6	6.485547196	-0.644455331
Female	20.7	36	AN	12	19	0	16	NA	0	1	10	11	medicated	MAX	66.999	70.999	69.49929152	76.79088694	7.336682943	6.67002836	0.830084	-7.397462	-1.5547176	3.5380552	0.097083518	0.042123552	84.33250285	11.12257292	72	63.25859742	-9.951332512	48	89.49567256	15.22962703	95	65.0498812	-9.21616434	77	0.119091012	0.020818761	61	0.089557573	-0.008714678	66	0.096491763	0.000239667	92	0.013871381	-0.082380714
Female	19.3	41	AN	8	10	0	9	NA	8	10	14	32	unmedicated	MAX	36.999	30.999	62.58000754	70.01488677	5.731627586	6.25237284	-7.214358	-7.891842	5.157471	4.8559566	4.143741673	2.225135252	79.6474133	7.194654579	67	59.87303716	-12.57972156	16	74.63582983	0.969586528	45	65.98662373	-7.67961957	9	4.313403504	-4.012104156	6	3.166537949	-5.158969711	62	2.269911401	-0.019370495	6	2.077227689	-0.212054206
Female	20.1	20	AN	11	12	2	33	NA	6	5	16	27	unmedicated	MAX	48.999	33.999	58.65852551	58.75987973	7.283822759	7.409707126	0.3418	-0.097656	-0.7518006	0.067444	5.990647144	5.985171999	67.55557014	4.189635947	13	52.32841141	-11.03752279	39	70.16167372	8.568841489	38	49.52062759	-12.07220464	46	6.693361646	-1.221249557	6	5.134751103	-2.7798601	79	6.643277942	0.136380635	7	5.114271215	-1.392626093
Female	23.2	19	AN	10	13	0	32	NA	0	3	14	17	unmedicated	MAX	30.999	34.999	63.96200462	61.97547458	7.692443355	7.065654998	-5.145262	-4.370114	4.0089416	3.1503296	3.716834525	3.755315989	76.71275205	5.300128819	37	60.74004267	-10.67258055	14	76.00804919	10.77098713	54	59.35841903	-5.878643031	7	3.756150526	-0.059044409	6	3.577957651	-0.237237284	61	3.888602927	-0.028366463	53	3.6530066	-0.26396279
Female	18.7	48	AN	13	7	0	36	NA	11	5	19	35	medicated	MAX	31.999	52.999	110.4513379	112.2701264	7.476502553	6.101129108	1.94702	1.75171	-2.1748358	-1.294556	6.517321804	6.528024832	115.9423964	12.51961642	12	79.28262543	-24.14015454	38	117.8202105	11.83284256	14	87.21576566	-18.77160228	61	6.632599319	-0.41167534	6	6.150741987	-0.893532672	55	6.753981247	-0.418548403	6	6.013387272	-1.159142379
Female	23.4	37	AN	8	14	1	33	NA	18	11	13	42	unmedicated	MAX	22.999	33.999	62.61427263	61.59494747	5.910967074	5.92780683	2.746586	4.48608	-2.4484258	-3.9668274	1.00100084	0.884706515	71.17727647	9.109680149	26	56.05404494	-6.013551379	50	77.39167901	7.152924415	64	56.78433227	-13.45442233	6	1.006844173	-0.028354416	6	0.961465518	-0.073733071	53	0.891373981	7.94E-05	60	0.877046049	-0.014248489
Female	22.4	20	AN	9	11	0	19	NA	17	4	15	36	unmedicated	MAX	47.999	38.999	69.4818974	73.87533905	6.992257533	7.240093946	3.485106	-4.5044	-2.9176332	3.8096614	5.76077137	5.637969415	86.10838152	6.392976619	60	58.7398041	NA	73	86.0542028	8.766817549	54	62.76123369	NA	6	6.363889057	1.109186397	6	5.346087089	0.09138443	50	5.833703799	-0.632598851	6	5.307521557	-1.158781093
Female	22.1	22	AN	17	12	2	40	NA	22	16	22	60	unmedicated	MAX	56.999	120.0005	82.11266959	81.22643059	5.997975002	3.164468513	-0.073236	0.469972	0.003666	-0.003666	7.59699379	6.881783285	95.78672757	8.374001995	13	63.95435582	-23.45836976	29	91.13710375	6.178802788	15	60.57170088	-24.38660009	30	8.290483061	0.373466812	6	6.818125203	-1.098891045	87	8.066363233	0.166888416	7	6.286832426	-1.612642392
Female	29.1	22	AN	15	22	2	36	NA	14	2	22	38	unmedicated	MAX	42.999	39.999	61.29695421	60.89341878	7.982468105	7.880865939	3.28369	-2.728274	-2.0317078	1.4086918	14.34438672	12.639423	66.04246236	0.270004063	65	53.50276835	NA	29	69.56011721	3.457721796	46	50.65177178	-15.45062363	18	14.55219107	0.100966746	11	13.7899449	-0.661279429	73	12.83356105	0.138019615	8	12.00337752	-0.692163917
Female	18.8	24	AN	9	12	0	19	NA	2	1	20	23	medicated	MAX	40.999	49.999	84.1172316	81.16549058	-9.988922199	-6.456625462	-1.171882	1.367188	0.1065064	-1.184997	10.97081467	10.53612046	105.1195924	5.196393259	8	73.51836566	-26.4048335	42	103.9743758	3.213363544	77	69.72508788	-31.03592435	57	11.48881618	0.017352736	7	10.05920865	-1.412254797	66	10.87798006	0.284556187	6	9.94079276	-0.652631115
Female	20.3	21	AN	12	16	1	33	NA	20	8	20	48	medicated	MAX	22.999	27.999	76.03267975	77.74753802	9.013036388	8.832699121	-5.261224	4.449464	3.2705686	-4.493713	3.639896834	3.038219109	84.15814315	10.127124	37	65.78993974	-8.241079407	40	93.03116746	16.13981217	12	66.08490139	-10.8064539	25	3.654558632	-0.180210596	7	3.49403691	-0.340732317	53	3.144104313	0.07815907	26	3.002749177	-0.063196066
Female	21.5	31	AN	15	17	0	8	NA	4	6	19	29	medicated	MAX	82.999	120.0005	90.86666991	84.83896576	8.76286357	8.746741371	-4.541012	1.232906	2.9771422	-1.8568426	5.041975351	4.770056941	101.1793302	38.22577604	32	55.48296988	-7.470584277	113	94.86185902	34.84632856	17	69.97951117	9.963980707	6	6.605702184	1.622392378	12	4.20915816	-0.774151646	113	6.422070012	1.405250843	11	4.171523405	-0.845295764
Female	18.7	27	AN	6	13	0	8	NA	4	2	12	18	unmedicated	MAX	29.999	28.999	56.66711612	59.11360487	0.893831916	4.725520759	-5.3772	0.170892	4.4538874	-0.7679752	4.964285978	5.665263105	84.01332442	9.10293731	37	54.7214482	-20.18893891	24	82.46030618	3.900131805	53	54.44861105	-24.11156332	22	5.061536878	-0.208246305	6	4.638351447	-0.631431736	60	5.991398846	0.58689487	9	5.193400284	-0.211103692
Female	17.8	22	AN	7	12	0	25	NA	7	6	18	31	medicated	MAX	30.999	39.999	63.0065044	68.65334888	8.320560869	8.202801726	-5.468748	-5.145258	4.0428146	3.9935302	5.495717495	4.432211291	84.52118454	14.2524754	61	60.60751052	-9.661198622	6	75.47691975	2.803216478	46	62.44081906	-10.23288422	56	5.750000429	-0.361658981	9	4.882575144	-1.229084267	56	4.631990768	-0.025687298	6	4.02724316	-0.630434907
Female	21.4	22	AN	8	8	0	18	NA	5	17	13	35	unmedicated	MAX	38.999	56.999	52.71059767	53.3269904	8.843638699	8.910710362	-5.865476	-3.979494	3.9588926	2.245177	6.595411356	5.356148049	81.58896692	14.75945537	45	44.78625153	-22.04326002	16	83.95963119	27.73516414	62	47.35660962	-8.867857435	87	6.769348882	-0.363034484	6	6.119030198	-1.013353168	64	5.513041462	-0.106255464	8	5.034893095	-0.584403832
Female	22.8	26	AN	11	10	1	17	NA	2	11	2	15	unmedicated	MAX	119.9995	119.9995	66.87124657	65.95791272	5.95310591	6.534476115	-6.146236	2.691652	4.5358278	-2.5393676	9.116309706	8.732209653	77.05722488	7.126670141	20	56.80557232	-13.12498241	71	83.4331689	18.81434272	16	55.18087556	-9.437950623	70	10.16197115	0.30702571	13	8.544703338	-1.3102421	103	10.3091704	2.004650648	24	8.16950518	-0.135014569
Female	19.3	18	AN	9	15	1	34	NA	9	8	24	41	unmedicated	MAX	47.999	57.999	54.01988317	57.55399162	7.831255258	7.826028847	-6.610108	1.501464	4.8835752	-1.2884526	6.38784085	5.550903916	72.03711576	3.154963384	51	48.535438	-20.34671438	24	77.63084023	5.231273763	71	53.55261796	-18.84694851	43	6.837503269	0.366720816	6	5.779555436	-0.691227018	78	6.037304882	0.264964494	6	5.167122517	-0.605217871
Female	21.8	53	n	6	15	2	58	NA	1	6	3	10	medicated	MAX	33.999	41.999	58.33027265	62.98835998	6.515314572	6.966520185	2.416994	-1.22681	-2.0669556	0.7794192	5.445710157	4.296995078	65.69289301	7.072739081	56	54.66596268	NA	9	84.76262772	20.70895502	54	54.19829648	-9.855376218	6	5.711321714	-0.280298243	6	4.851879852	-1.139740105	64	5.927548205	1.281137573	68	4.040810394	-0.605600238
Female	19.73	27	n	0	11	0	0	NA	4	2	3	9	unmedicated	MAX	NA	NA	NA	NA	NA	NA	NA	NA	NA	NA	NA	NA	NA	NA	NA	NA	NA	NA	NA	NA	NA	NA	NA	NA	NA	NA	NA	NA	NA	NA	NA	NA	NA	NA	NA
Female	22.5	24	n	9	8	3	30	NA	19	7	18	44	medicated	MAX	61.999	61.999	69.72110131	67.05626876	8.679282237	8.62924792	-10.156246	-9.790044	6.213684	6.0943606	9.13117186	9.108306337	86.89027447	5.074383538	11	62.16744506	-19.64844587	34	82.42440633	11.79065447	68	60.67482363	-9.958928221	64	10.56260612	0.19246721	6	8.355963647	-2.014175258	86	10.06473293	0.511037414	9	8.480666217	-1.073029301
Female	21	22	n	8	4	0	10	NA	0	1	7	8	unmedicated	MAX	NA	38.999	NA	55.07523733	NA	8.606169779	NA	-7.348636	NA	5.6031798	NA	15.63547582	NA	NA	NA	NA	NA	NA	76.25675501	6.706332146	45	49.18070483	NA	19	NA	NA	NA	NA	NA	NA	17.1032105	2.386042648	6	14.26373256	-0.453435299
Female	23.5	27	n	5	15	0	23	1.38125	15	8	14	37	unmedicated	MAX	27.999	35.999	67.97931188	66.07739695	8.06664383	8.502518694	-6.249998	-5.023194	5.5604552	3.8992306	7.124259454	8.150566938	78.08965972	10.99308171	33	64.32104186	-2.775536153	37	89.94316105	19.4093749	45	61.61886925	-8.914916892	28	7.308403483	0.330628733	6	6.806720676	-0.171054075	58	8.301377092	-0.207880385	6	7.783693531	-0.725563946
Female	21.7	24	n	12	14	0	9	0.90625	2	19	20	41	unmedicated	MAX	41.999	32.999	60.18056348	76.43586229	7.659656071	2.05933516	-5.084226	1.422114	4.4900514	-1.1358644	3.669266425	3.628307933	95.27505561	11.07218831	66	53.24858165	NA	31	89.57945937	3.956699973	58	66.48239011	NA	29	3.755347413	0.128350917	44	3.585748929	-0.041247567	65	3.797779221	0.148772633	50	3.597710961	-0.051295627
Female	20	21	n	3	14	3	18	NA	1	2	5	8	unmedicated	MAX	9.999	9.999	73.00294891	66.7378322	8.081037185	8.078729861	-3.210454	-3.936764	3.1159976	3.8011174	7.396342993	7.89180423	78.19039514	15.90045986	40	58.09538394	-4.194551345	18	80.99371583	12.25398882	38	56.49755915	-12.24216786	21	7.616887923	0.774683718	13	6.345267472	-0.496936733	31	8.30189409	3.194978773	6	6.374034587	1.26711927
Female	22.8	29	n	10	21	0	19	NA	20	0	13	33	unmedicated	MAX	15.999	19.999	79.121586	81.93435397	6.17484322	7.902009839	-6.262214	-5.609126	5.1309206	4.5623782	8.518439421	6.402636485	91.80555663	11.89786047	20	64.8381584	-15.06953776	28	83.87439155	1.284282223	16	66.48491931	-16.10519002	34	9.9247944	3.954941186	6	5.777299739	-0.192553476	35	7.032477018	2.135978561	6	4.975040164	0.078541708
Female	25.5	38	n	9	14	2	38	1.7375	14	10	16	40	unmedicated	MAX	11.999	10.999	62.97161815	70.33592782	5.965053452	7.852139964	-0.3845218	-2.50854	-0.058899	4.18518	7.081756217	7.644456858	76.85366767	6.191334991	21	59.27664101	NA	38	78.51665796	5.227686274	24	55.39197005	NA	35	7.398823737	-0.308677517	17	6.514111298	-1.193389956	42	8.303362016	2.432494987	8	6.633936239	0.76306921
Female	24.1	21	n	12	6	2	37	NA	5	7	19	31	unmedicated	MAX	33.999	34.999	67.14076485	68.64075902	8.648118454	8.637046132	-4.357908	-0.378418	4.3370054	0.1536562	12.20632849	11.02382462	77.52281679	5.888168833	43	57.46818295	-14.166465	60	87.64536156	12.56216725	37	60.50628664	-14.57690767	62	13.45519021	2.295048337	6	10.60375437	-0.556387506	64	11.79030671	1.461287653	6	9.987829955	-0.341189104
Female	22.4	49	n	10	13	0	6	NA	1	0	4	5	medicated	MAX	20.999	28.999	60.87624651	58.76148975	7.126819846	7.671556122	-5.474854	-6.109624	5.3584288	4.203034	0.104044108	0.103468053	67.04955548	3.898507974	22	56.90543281	NA	40	72.32998798	10.42593826	43	57.07630912	-4.827740597	6	0.104613294	0.000843626	29	0.103238693	-0.000530975	26	0.104746816	0.00129389	42	0.101978269	-0.001474658
Female	22.4	19	n	11	13	0	22	1.68125	2	3	7	12	unmedicated	MAX	46.999	65.999	76.19587744	75.60721082	8.160260212	8.367352359	-8.374028	-3.39966	5.497131	0.9269714	11.60709638	11.04730912	90.46861568	10.39780697	52	65.09486635	-14.97594236	61	83.8447156	7.795124911	14	56.78139373	NA	89	11.99986048	-0.599022596	6	10.9143425	-1.684540571	77	12.30395827	0.541712483	83	10.74281577	-1.019430014
Female	24.3	24	n	8	10	1	20	NA	1	1	20	22	medicated	MAX	67.999	65.999	82.06090416	83.99341802	8.805594799	8.864541158	-6.15845	-4.06494	4.029083	1.1163326	2.66224283	2.557631685	107.3611102	-4.029115527	80	73.97674458	-37.41348116	33	108.2906422	-2.595313226	89	70.11439132	-40.77156413	38	2.892509827	-0.145773105	6	2.325927099	-0.712355832	98	2.765262579	-0.020029319	6	2.281250583	-0.504041314
Male	22.6	36	n	9	13	0	0	NA	0	3	6	9	unmedicated	MAX	16.999	16.999	63.40679845	65.6605434	7.981725747	7.718959654	-2.947998	-6.34155	3.5655216	5.7084656	9.853477804	10.42293639	74.38134725	14.67282368	21	54.88804745	-4.820476118	25	73.25131603	11.07600563	22	50.84713774	-11.32817265	26	9.867708802	-0.006507643	6	9.728078009	-0.146138435	39	10.44947275	-0.138644112	6	10.17602835	-0.412088508
Female	23.3	36	n	11	8	1	13	NA	11	15	19	45	unmedicated	MAX	54.999	59.999	65.32855687	62.84230799	8.494736082	8.439588312	1.031496	-7.141118	-1.8887324	4.9172956	5.049619831	3.864423173	73.15582451	5.964914126	64	59.62508474	-7.565825645	72	76.12174192	11.45748312	64	57.39348795	-7.270770846	35	6.357190666	1.341932949	6	4.078647632	-0.936610086	85	4.408896364	0.935113453	6	3.41593464	-0.057848271
Female	25.3	25	n	10	9	1	23	NA	3	9	15	27	unmedicated	MAX	21.999	27.999	72.24275922	72.15787515	7.673530695	7.758157863	-3.656004	-5.63354	2.9092412	3.8613888	8.733035478	8.829669817	83.14002428	5.973153304	46	61.21340485	-15.95346612	28	81.6601846	1.956642389	43	59.95273696	-19.75080525	30	8.874581351	-0.578957749	6	7.951934023	-1.501605078	52	9.084639206	-0.509788509	6	7.806996093	-1.787431623
Female	23.5	34	n	12	12	0	7	NA	3	1	4	8	unmedicated	MAX	119.9995	119.9995	70.9902045	70.14447214	4.135853606	6.609977705	-4.608154	2.282716	4.463348	-1.9636534	10.11074919	9.462698165	88.18486775	16.96877412	12	62.34749718	-8.868596442	116	88.41466997	15.1607282	13	58.60920266	-14.64473911	65	11.55582698	0.610358407	8	9.239045122	-1.706423446	95	10.3390766	0.45595156	8	8.979939733	-0.903185302
Female	19.5	23	n	9	4	0	11	NA	4	3	9	16	unmedicated	MAX	39.999	28.999	71.794273	73.88336553	8.587489586	8.588237877	-7.604978	-0.207522	5.6336976	0.0047304	11.6671523	9.433134073	85.16748103	12.96140893	45	60.4626254	-11.7434467	66	96.70718529	21.03703969	9	55.06722843	-20.60291716	38	13.64384508	1.186021326	6	9.415198488	-3.04262527	70	9.907148073	0.16735333	6	8.780076319	-0.959718424
Female	24.4	35	n	11	8	2	20	3.74375	0	0	11	11	unmedicated	MAX	99.999	48.999	61.78751053	60.59929398	8.494365879	8.025484349	0.030514	-0.23804	0.000612	-0.006254	0.010173345	0.009976871	75.08341423	6.216606295	60	53.58604186	-15.28076607	11	78.4278349	9.09744647	58	57.36695135	-11.96343709	21	0.01030396	0.000290917	68	0.009948959	-6.41E-05	118	0.010346936	0.000351093	10	0.009807313	-0.00018853
Female	27.5	30	n	8	16	0	28	2.31875	7	5	5	17	unmedicated	MAX	66.999	70.999	66.81493632	62.18133925	8.78397801	8.89615895	1.873774	3.57666	-2.3129266	-2.010498	1.388118913	1.526970914	92.23330628	18.65123488	82	54.73984143	-18.84222997	13	88.74367562	10.32039893	73	53.49426376	-24.92901293	14	1.484798893	-0.144511969	9	1.210148428	-0.419162434	97	1.63152001	-0.058379392	6	1.313491818	-0.376407584
Male	29.9	32	n	10	8	0	19	NA	0	6	15	21	unmedicated	MAX	15.999	25.999	87.44100452	79.36885759	7.70004612	7.643952308	-2.947998	-3.442386	3.0966192	3.7150574	11.42392037	10.38119268	105.1708746	0.155680946	42	71.30405313	-33.71114056	11	99.32045904	-1.238715989	6	62.66073156	-37.89844347	26	11.56398936	-0.107999862	6	10.77988292	-0.892106309	46	10.76911823	0.58866794	31	10.039702	-0.140748294
[truncated: 54 more columns]
