# Supplementary material for: Heightened affective response to perturbation of respiratory but not pain signals in eating, mood, and anxiety disorders
Source: PLoS One. 2020 Jul 15;15(7):e0235346. doi: 10.1371/journal.pone.0235346 (PMC7363095; doi:10.1371/journal.pone.0235346)
Supplement: S2 File — contains an explanation of each variable name in the dataset S1 File. (CSV) [file pone.0235346.s007.csv]

Variable name	Meaning
subject	De-identified subject identification number
gender	Self-reported gender
BMI	Body Mass Index
age	Self-reported age
AN.match	A value of AN indicates the subject has a current/lifetime diagnosis of anorexia nervosa or is matched to a subject with anorexia nervosa
OASIS	Score on the Overall Anxiety Severity and Impairment Scale (OASIS)
PHQ	Score on the Patient Health Questionnaire - 9 (PHQ-9)
SCOFF	Score on the Sick, Controle, One stone, Fat, Food (SCOFF) eating disorder screening tool
EDDS	Total score on the Eating Disorder Diagnostic Scale
EDEQ	Overall score on the Eating Disorder Examination - Questionnaire - 6 (EDEQ)
ASI_CognConcerns	Score on the Cognitive Concerns subscale of the Anxiety Sensitivity Index - 3 (ASI-3)
ASI_PhysConcerns	Score on the Physical Concerns subscale of the Anxiety Sensitivity Index - 3 (ASI-3)
ASI_SociConcerns	Score on the Social Concerns subscale of the Anxiety Sensitivity Index - 3 (ASI-3)
ASI_TotalScore	Total Score on the Anxiety Sensitivity Index - 3 (ASI-3)
medicated	A value of medicated in this column indicated the subject was taking perscribed psychotropic medication
group	Indicates group membership; ED = Eating Disorder, HC = Healthy Comparison, MA = Mood/Anxiety Disorder
bh_hold_duration_0	Duration of Breath Hold for Breath Hold 1
bh_hold_duration_2	Duration of Breath Hold for Breath Hold 2
bh_0_av_hr	Average heart rate over the course of Breath Hold 1
bh_2_av_hr	Average heart rate over the course of Breath Hold 2
bh_0_av_resp	Average respiration rate over the course of Breath Hold 1
bh_2_av_resp	Average respiration rate over the course of Breath Hold 2
bh_0_change_o2	Change in oxygen level from baseline for Breath Hold 1
bh_2_change_o2	Change in oxygen level from baseline for Breath Hold 2
bh_0_change_c02	Change in carbon dioxide from baseline for Breath Hold 1
bh_2_change_c02	Change in carbon dioxide from baseline for Breath Hold 2
bh_0_av_eda	Average skin conductance level over the course of Breath Hold 1
bh_2_av_eda	Average skin conductance level over the course of Breath Hold 2
BH0_Peak_ekghr	Peak heart rate over the course of Breath Hold 1
BH0_Peak_Change_ekghr	Change from baseline to peak heart rate over the course of Breath Hold 1
BH0_Peak_Loc_ekghr	Time (in seconds) of peak heart rate from start of trial for Breath Hold 1
BH0_Min_ekghr	Mimimum heart rate over the course of Breath Hold 1
BH0_Min_Change_ekghr	Change from baseline to minimum heart rate over the course of Breath Hold 1
BH0_Min_Loc_ekghr	Time (in seconds) of minimum heart rate from start of trial for Breath Hold 2
BH2_Peak_ekghr	Peak heart rate over the course of Breath Hold 2
BH2_Peak_Change_ekghr	Change from baseline to peak heart rate over the course of Breath Hold 2
BH2_Peak_Loc_ekghr	Time (in seconds) of peak HR from start of trial for Breath Hold 2
BH2_Min_ekghr	Mimimum heart rate over the course of Breath Hold 2
BH2_Min_Change_ekghr	Change from baseline to minimum heart rate over the course of Breath Hold 2
BH2_Min_Loc_ekghr	Time (in seconds) of minimum heart rate from start of trial for Breath Hold 2
BH0_Peak_eda	Peak Skin Conductance Level for Breath Hold 1
BH0_Peak_Change_eda	Change from baseline to peak skin conductance level over the course of Breath Hold 1
BH0_Peak_Loc_eda	Time (in seconds) of peak HR from start of trial for Breath Hold 1
BH0_Min_eda	Mimimum skin conductance level over the course of Breath Hold 1
BH0_Min_Change_eda	Change from baseline to minimum skin conductance level over the course of Breath Hold 1
BH0_Min_Loc_eda	Time (in seconds) of minimum skin conductance level from start of trial for Breath Hold 2
BH2_Peak_eda	Peak Skin Conductance Level for Breath Hold 2
BH2_Peak_Change_eda	Change from baseline to peak skin conductance level over the course of Breath Hold 2
BH2_Peak_Loc_eda	Time (in seconds) of peak skin conductance level from start of trial for Breath Hold 2
BH2_Min_eda	Mimimum skin conductance level over the course of Breath Hold 2
BH2_Min_Change_eda	Change from baseline to minimum skin conductance level over the course of Breath Hold 2
BH2_Min_Loc_eda	Time (in seconds) of minimum skin conductance level from start of trial for Breath Hold 2
cp_av_hr	Averate heart rate over the course of the cold pressor trial
cp_av_resp	Averate respiration rate over the course of the cold pressor trial
cp_av_eda	Average skin colductance level over the course of the cold pressor trial
CP_Peak_ekghr	Peak heart rate over the course of the cold pressor trial
CP_Peak_Change_ekghr	Change from baseline to peak heart rate over the course of the cold pressor trial
CP_Peak_Loc_ekghr	Time (in seconds) of peak heart rate from start of trial for the cold pressor trial
CP_Min_ekghr	Mimimum heart rate over the course of the cold pressor trial
CP_Min_Change_ekghr	Change from baseline to minimum heart rate over the course of the cold pressor trial
CP_Min_Loc_ekghr	Time (in seconds) of minimum heart rate from start of trial for cold pressor
CP_Peak_eda	Peak Skin Conductance Level for cold pressor
CP_Peak_Change_eda	Change from baseline to peak skin conductance level over the course of the cold pressor trial
CP_Peak_Loc_eda	Time (in seconds) of peak skin conductance level from start of trial for cold pressor
CP_Min_eda	Mimimum skin conductance level over the course of the cold pressor trial
CP_Min_Change_eda	Change from baseline to minimum skin conductance level over the course of the cold pressor trial
CP_Min_Loc_eda	Time (in seconds) of minimum skin conductance level from start of the cold pressor trial
bh_effort_0	Effort rating for Breath Hold 1
bh_effort_2	Effort rating for Breath Hold 2
bh_unpleasantness_0	Unpleasantness rating for Breath Hold 1
bh_unpleasantness_2	Unpleasantness rating for Breath Hold 2
bh_intensity_0	Intensity rating for Breath Hold 1
bh_intensity_2	Intensity rating for Breath Hold 2
bh_difficulty_0	Difficulty rating for Breath Hold 1
bh_difficulty_2	Difficulty rating for Breath Hold 2
bh_stress_0	Stress rating for Breath Hold 1
bh_stress_2	Stress rating for Breath Hold 2
bh_breathless_0	Breathlessness rating for Breath Hold 1
bh_breathless_2	Breathlessness rating for Breath Hold 2
bh_urge_0	Urge to breathe rating for Breath Hold 1
bh_urge_2	Urge to breathe rating for Breath Hold 2
bh_suffocating_0	Feelings of suffocation rating for Breath Hold 1
bh_suffocating_2	Feelings of suffocation rating for Breath Hold 2
bh_suffocation_fear_0	Fear of suffocation rating for Breath Hold 1
bh_suffocation_fear_2	Fear of suffocation rating for Breath Hold 2
time_to_mild_pain	Time (in seconds) from start of trial until a mild pain rating was achieved for the first time
time_to_moderate_pain	Time (in seconds) from start of trial until a moderate pain rating was achieved for the first time
time_to_peak_pain	Time (in seconds) from start of trial until their highest pain rating was achieved for the first time
CP_Duration_Correct	Duration of cold pressor trial (time hand in the water)
peak_pain	Highest pain rating given over the course of Cold Pressor
CP_unpleasantness	Unpleasantness rating for Cold Pressor
CP_difficulty	Difficulty rating for Cold Pressor
CP_stressful	Stress rating for Cold Pressor
bh_pre_o2_0	Percent oxygen at baseline for Breath Hold 1
bh_pre_co2_0	Percent carbon dioxide at baseline for Breath Hold 1
bh_post_o2_0	Percent oxygen following exhale for Breath Hold 1
bh_post_co2_0	Percent carbon dioxide following exhale for Breath Hold 1
bh_pre_o2_2	Percent oxygen at baseline for Breath Hold 2
bh_pre_co2_2	Percent carbon dioxide at baseline for Breath Hold 2
bh_post_o2_2	Percent oxygen following exhale for Breath Hold 2
bh_post_co2_2	Percent carbon dioxide following exhale for Breath Hold 2
BH1_o2_delta	Pre/Post oxygen precent change for Breath Hold 1
BH1_co2_delta	Pre/Post carbon dioxide precent change for Breath Hold 1
BH2_o2_delta	Pre/Post oxygen precent change for Breath Hold 2
BH2_co2_delta	Pre/Post carbon dioxide precent change for Breath Hold 2
