# Supplementary material for: Heightened affective response to perturbation of respiratory but not pain signals in eating, mood, and anxiety disorders
Source: PLoS One. 2020 Jul 15;15(7):e0235346. doi: 10.1371/journal.pone.0235346 (PMC7363095; doi:10.1371/journal.pone.0235346)
Supplement: S3 File — A table detailing missing data for each variable by participant group. (CSV) [file pone.0235346.s008.csv]

Missing cases	EDDS	EDEQ	ASI_CognConcerns	ASI_PhysConcerns	ASI_SociConcerns	ASI_TotalScore	bh_hold_duration_0	bh_hold_duration_2	bh_0_av_hr	bh_2_av_hr	bh_0_av_resp	bh_2_av_resp	bh_0_change_o2	bh_2_change_o2	bh_0_change_c02	bh_2_change_c02	bh_0_av_eda	bh_2_av_eda	BH0_Peak_ekghr	BH0_Peak_Change_ekghr	BH0_Peak_Loc_ekghr	BH0_Min_ekghr	BH0_Min_Change_ekghr	BH0_Min_Loc_ekghr	BH2_Peak_ekghr	BH2_Peak_Change_ekghr	BH2_Peak_Loc_ekghr	BH2_Min_ekghr	BH2_Min_Change_ekghr	BH2_Min_Loc_ekghr	BH0_Peak_eda	BH0_Peak_Change_eda	BH0_Peak_Loc_eda	BH0_Min_eda	BH0_Min_Change_eda	BH0_Min_Loc_eda	BH2_Peak_eda	BH2_Peak_Change_eda	BH2_Peak_Loc_eda	BH2_Min_eda	BH2_Min_Change_eda	BH2_Min_Loc_eda	cp_av_hr	cp_av_resp	cp_av_eda	CP_Peak_ekghr	CP_Peak_Change_ekghr	CP_Peak_Loc_ekghr	CP_Min_ekghr
AN	6	12	1	1	1	1	0	1	2	3	0	1	0	1	0	1	0	1	2	2	2	2	6	2	3	3	3	3	5	3	0	0	0	0	0	0	1	1	1	1	1	1	3	0	0	3	3	3	3
ED (not AN)	0	17	0	0	0	0	1	2	2	3	1	2	1	2	1	2	1	2	2	2	2	2	4	2	3	3	3	3	7	3	1	1	1	1	1	1	2	2	2	2	2	2	3	2	2	3	3	3	3
ED total	6	29	1	1	1	1	1	3	4	6	1	3	1	3	1	3	1	3	4	4	4	4	10	4	6	6	6	6	12	6	1	1	1	1	1	1	3	3	3	3	3	3	6	2	2	6	6	6	6
HC	20	32	0	0	0	0	1	2	2	2	1	2	1	2	1	2	1	2	2	2	2	2	7	2	2	2	2	2	9	2	1	1	1	1	1	1	2	2	2	2	2	2	5	2	2	5	5	5	5
MA	1	45	0	0	0	0	2	1	3	2	2	1	2	1	2	1	2	1	3	3	3	3	11	3	2	2	2	2	8	2	2	2	2	2	2	2	1	1	1	1	1	1	2	1	1	2	2	2	2
Total	27	106	1	1	1	1	4	6	9	10	4	6	4	6	4	6	4	6	9	9	9	9	28	9	10	10	10	10	29	10	4	4	4	4	4	4	6	6	6	6	6	6	13	5	5	13	13	13	13
percent data missing	17.64705882	69.28104575	0.653594771	0.653594771	0.653594771	0.653594771	2.614379085	3.921568627	5.882352941	6.535947712	2.614379085	3.921568627	2.614379085	3.921568627	2.614379085	3.921568627	2.614379085	3.921568627	5.882352941	5.882352941	5.882352941	5.882352941	18.30065359	5.882352941	6.535947712	6.535947712	6.535947712	6.535947712	18.95424837	6.535947712	2.614379085	2.614379085	2.614379085	2.614379085	2.614379085	2.614379085	3.921568627	3.921568627	3.921568627	3.921568627	3.921568627	3.921568627	8.496732026	3.267973856	3.267973856	8.496732026	8.496732026	8.496732026	8.496732026
[truncated: 46 more columns]
